# Supplementary material for: Association of physical fitness components and health-related quality of life in women with systemic lupus erythematosus with mild disease activity
Source: PLoS One. 2019 Feb 20;14(2):e0212436. doi: 10.1371/journal.pone.0212436 (PMC6382148; doi:10.1371/journal.pone.0212436)
Supplement: S1 File — (XLSX) [file pone.0212436.s001.xlsx]

## Sheet: BDD_Plos_one_2
CODIGO	Edad_exacta	Tiempo_evol_LES	Artritis	Neurologico	SLEDAI	SDI	CTC	CTC_dosis	CTC_acum	HCQ	HCQ_dosis	inmunosup_actual_sino	Inmunosup_ant_sino	Fitness_BR_DOMIN	Fitness_backscratchD	Fitness_backscratchI	Fitness_backscratchTotal	Fitness_dinamoD	Fitness_dinamoI	Fitness_dinamoTotal	Fitness_chairstand	Fitness_6minTotal	Weight	BMI	SF36_PhysicalFunction	SF36RolePhysical	SF36BodilyPain	SF36GeneralHealth	SF36Vitality	SF36SocialFunctioning	SF36RoleEmotional	SF36MentalHealth	SF36PCS_US	SF36MCS_US	BDI_total	MFI_Gral_Fatigue
LT014	33.4894	17	1	0	4	0	1	5	3650	1	400	0	1	2	15	9	12	27.4	28.4	27.9	22	690	62.1	21.5	80	43.75	51	10	43.75	50	100	60	34.7506	46.1994	18	14
LT067	40.6105	12	1	0	0	0	0	0	0	1	85.71	1	1	1	-4.5	0.5	-2	25.7	21.9	23.8	18	#NULL!	59.4	25	100	100	70	82	100	100	100	75	55.9547	56.8051	0	4
LT008	36.3121	22	1	0	0	1	1	7.5	4937.5	1	200	1	1	1	-8	-7	-7.5	24	22.7	23.4	17	575	59.3	25	95	31.25	100	47	68.75	87.5	91.6667	75	45.8027	52.8121	11	12
LT034	46.2286	18	1	0	0	0	1	5	2025	1	400	0	0	1	-5	-14	-9.5	30.1	26.7	28.4	15	545	57.4	23.9	90	68.75	62	32	50	100	100	50	45.2372	47.2684	6	16
LT004	23.5975	7	0	0	0	0	1	5	6662.5	1	200	1	1	0	9	4	6.5	21.9	24.4	23.2	19	600	68	25.8	100	100	100	57	81.25	100	100	90	54.873	57.6585	2	8
LT027	30.883	2	1	0	4	0	1	5	3881.2	1	400	0	1	0	7	9	8	25.9	25.9	25.9	15	680	70.6	24.1	100	100	72	32	50	100	100	55	52.0427	45.7474	13	12
LT041	34.6366	16	1	0	0	0	1	2.5	2550	1	143	1	1	0	13	11	12	25.1	24.7	24.9	18	675	57.2	22.5	100	100	100	67	81.25	100	100	90	56.0625	57.5836	1	4
LT032	36.7173	8	1	0	0	0	1	7.5	5442.5	1	200	1	0	0	-12	5	-3.5	29.4	24.6	27	19	685	50.8	20.1	100	100	100	42	81.25	100	100	85	53.7102	56.4028	2	4
LT040	52.23	29	1	0	0	0	0	0	0	1	143	0	0	0	-8	-15	-11.5	16.8	18.1	17.5	12	495	67.4	29.2	100	100	72	57	87.5	100	100	100	49.9624	62.2807	1	6
LT006	36.3888	8	0	0	0	0	0	0	0	1	143	0	0	0	1	0	0.5	27.3	25.7	26.5	14	620	55.7	20.5	100	81.25	72	67	62.5	100	91.6667	85	50.8233	54.3813	2	13
LT065	41.8563	32	1	0	0	0	1	5	5475	1	85.71	1	1	0	10.5	10	10.25	27.8	29.7	28.75	16	#NULL!	62.7	23.9	100	93.75	61	62	62.5	87.5	100	80	50.3885	53.1208	0	12
LT070	42.6694	11	0	0	0	0	0	0	0	1	200	0	0	0	11	10.5	10.75	26.1	26.4	26.25	17	#NULL!	52.8	20.9	100	87.5	42	82	62.5	75	100	50	53.1275	44.3804	19	15
LT062	25.7687	23	1	1	0	0	1	2.5	4817.5	1	200	1	1	0	3	-10	-3.5	23.4	21.9	22.65	15	#NULL!	64.8	25.3	100	100	84	77	75	100	100	90	55.0151	57.4319	0	12
LT049	32.7693	1	1	0	0	0	0	0	1466.2	1	200	0	0	0	2	5	3.5	27.7	31.3	29.5	18	660	61	23.8	95	87.5	62	62	56.25	100	75	80	50.8791	49.5347	10	14
LT026	21.6454	10	1	0	0	0	1	5	4500	1	200	0	1	0	9	9	9	22.9	20.3	21.6	17	575	52.9	23.4	95	75	51	57	87.5	75	91.6667	70	47.369	52.0091	12	7
LT012	22.9377	7	1	0	4	0	0	0	1675	1	200	1	0	0	11	11	11	13.6	19	16.3	18	630	60.6	23.1	95	75	32	57	68.75	87.5	100	60	45.0051	51.0034	4	9
LT030	46.9624	0	1	1	0	1	1	1.25	1020	1	114	0	0	0	8	7	7.5	30.6	25.7	28.2	16	665	59.8	22	95	37.5	74	37	50	75	100	75	41.0091	51.6716	14	12
LT043	29.1636	4	1	0	0	0	1	2.5	2987.5	1	200	1	0	0	12	7	9.5	26.8	24.7	25.8	18	620	66.6	23.5	95	50	32	22	12.5	12.5	41.6667	30	45.7943	17.0465	31	18
LT045	29.5551	6	0	0	0	0	0	0	0	1	200	0	0	0	5	5	5	24.4	25	24.7	18	600	60.4	24.5	95	100	62	67	43.75	62.5	100	45	55.248	38.5124	12	18
LT063	33.0705	18	1	0	0	0	0	0	0	0	0	0	0	0	10.5	10	10.25	33.2	33.1	33.15	18	#NULL!	58	19.84	95	93.75	72	77	50	75	100	90	51.3751	52.8409	3	13
LT076	57.8508	1	1	0	0	0	1	2.5	450	1	200	0	0	0	-8	-12	-10	27.2	24.6	25.9	14	#NULL!	64.1	25	95	100	84	35	100	100	100	100	48.2431	63.9054	7	6
LT018	26.7433	13	0	0	0	1	1	2.5	2273.2	1	200	1	0	0	8	6	7	23	21.3	22.2	18	630	62	22.4	90	81.25	74	42	75	75	100	95	44.6056	58.4155	8	15
LT011	46.7379	4	0	0	0	0	1	10	6267.5	1	171	0	1	0	16	9	12.5	22.9	18.4	20.6	17	625	57.1	22.4	90	62.5	84	42	50	75	100	70	46.1153	49.1311	5	14
LT019	31.822	4	0	0	0	0	1	5	3650	1	200	1	0	0	4	3	3.5	23	29.9	26.4	17	600	67	25.8	90	87.5	61	62	50	87.5	83.3333	60	51.5431	44.0746	3	11
LT016	32.6105	19	1	0	0	0	0	0	0	1	200	0	1	0	6	-5	0.5	37.5	35.8	36.6	16	635	63.8	25.2	90	68.75	20	30	50	100	100	70	36.8772	54.4826	8	16
LT013	55.6359	23	1	1	2	0	0	0	0	0	0	0	0	0	10	8	9	25.3	26.6	26	14	615	61.9	22.3	90	100	62	25	56.25	75	50	40	54.5992	30.7542	28	11
LT077	46.1848	33	1	0	0	0	0	0	0	0	0	0	0	0	9.5	6.5	8	30.1	30.7	30.4	16	#NULL!	77.5	30.7	90	100	84	67	75	87.5	91.6667	60	56.5572	47.1136	7	12
LT060	36.9473	11	1	0	0	0	1	5	2700	1	400	1	1	0	3	-6	-1.5	27.4	23.3	25.35	16	#NULL!	64.3	22.8	90	62.5	51	32	62.5	50	58.3333	60	45.7348	37.9283	25	15
LT007	51.5072	2	0	0	2	0	1	7.5	11415	1	400	0	1	0	5	2	3.5	25.4	22.9	24.2	17	630	62.1	22.8	85	75	62	27	12.5	62.5	91.6667	70	42.4552	42.4668	14	16
LT002	51.0198	14	0	0	4	0	1	5	2598.8	1	100	1	1	0	6.5	-4	1.2	26	24.6	25.3	17	565	51.6	20.4	85	75	100	52	56.25	75	100	70	50.3696	49.0131	12	12
LT046	69.8973	16	0	0	0	1	0	0	0	1	86	0	0	0	-13	-17	-15	25.4	22.9	24.2	11	530	60.3	25.4	85	81.25	41	72	56.25	100	100	90	43.1231	59.3914	3	8
LT047	53.8891	4	0	0	0	1	0	0	0	1	200	0	0	0	0	-4	-2	29.4	27.9	28.6	16	550	81.4	30.3	85	100	84	52	56.25	100	100	60	52.8235	48.6589	8	16
LT074	25.9466	2	#NULL!	#NULL!	0	0	0	0	#NULL!	1	200	0	0	0	11	-8	1.5	30	26.7	28.35	18	#NULL!	63	21.3	85	50	62	42	43.75	75	75	80	41.4575	48.0631	10	15
LT009	55.6961	14	1	0	0	0	0	0	0	1	143	0	0	0	0	-11	-5.5	19.4	21	20.2	10	500	73.3	27.3	80	68.75	22	87	31.25	50	58.3333	50	48.2547	32.9655	10	8
LT017	20.0931	1	0	0	0	0	1	7.5	8175	1	400	1	1	0	6	5	5.5	25.3	27.6	26.5	20	575	69	29.3	80	93.75	100	27	93.75	87.5	100	50	52.0673	49.1806	21	12
LT020	46.9843	3	1	0	0	0	0	0	0	1	200	0	0	0	1	3	2	22.3	21.6	22	15	560	76.5	30.5	80	37.5	41	32	18.75	50	41.6667	50	41.2752	29.2616	18	17
LT072	34.2724	8	1	0	0	0	1	20	6735	1	200	1	1	0	13	11	12	22.6	22.8	22.7	19	#NULL!	57.2	21.3	80	50	32	20	37.5	62.5	100	80	31.6338	52.807	5	16
LT073	59.9452	21	1	0	0	1	1	1.25	1632.5	1	142.85	0	0	0	7.5	1.5	4.5	18.7	18.2	18.45	11	#NULL!	67.8	27.5	80	50	51	62	43.75	62.5	100	80	39.2693	52.4459	6	16
LT010	51.2553	16	1	0	0	0	1	5	2582	1	143	1	1	0	3.5	3	3.2	29.7	29.4	29.5	16	625	70.2	23.7	75	50	51	15	50	75	58.3333	65	38.4322	42.9417	20	14
LT069	25.6619	9	1	0	0	0	0	0	2545	1	200	1	1	0	8.5	7.5	8	23.8	26.1	24.95	16	#NULL!	71.4	26.5	75	62.5	72	52	50	87.5	75	45	48.3233	40.5655	25	15
LT071	38.935	22	1	0	0	3	1	5	7445	1	200	1	1	0	17.5	14.5	16	20.3	17.3	18.8	12	#NULL!	59.6	21.4	75	62.5	51	37	62.5	100	100	85	36.6481	60.4828	1	10
LT059	46.4203	20	1	0	0	2	1	5	4806	1	200	1	1	0	4.5	-13.5	-4.5	20.3	18.4	19.35	13	#NULL!	66.6	23.6	75	56.25	51	32	68.75	100	100	75	36.526	58.8209	3	4
LT064	51.6742	11	1	0	0	1	1	2.5	5622.5	1	142.85	1	0	0	2.5	1	1.75	25.4	27	26.2	15	#NULL!	67.2	22.2	75	62.5	51	27	50	62.5	50	45	44.8533	33.6228	17	12
LT051	67.2252	19	1	0	0	0	0	0	0	1	85.71	0	0	0	-8	-8.5	-8.25	23.6	25.1	24.35	14	#NULL!	66.6	27	75	81.25	62	45	56.25	87.5	100	75	42.8503	54.1282	6	11
LT028	40.2765	6	1	0	2	1	1	7.5	1462.5	1	400	0	0	0	1	-4	-1.5	33.6	32.8	33.2	11	495	98.3	37.9	70	50	32	30	25	50	100	45	35.2502	41.1888	14	16
LT035	23.3621	5	0	0	0	0	1	5	5175	0	0	0	0	0	-6	-9	-7.5	19.7	20.6	20.2	13	510	69.1	26	70	100	51	42	62.5	100	100	80	42.1325	57.7497	0	12
LT001	22.4559	12	0	0	0	0	0	0	0	0	0	0	0	0	-12	-22	-17	15.3	18.1	16.7	18	565	60.5	27.3	70	68.75	72	42	87.5	87.5	100	90	39.8077	62.605	5	9
LT021	34.7789	8	1	0	0	0	1	2.5	1035	1	200	0	0	0	-17	-14	-15.5	34.6	35.3	35	19	525	111.2	44.8	70	43.75	31	10	43.75	37.5	25	30	40.771	23.1301	36	18
LT055	49.7906	14	1	0	0	0	1	2.5	3712	1	200	1	1	0	1	-14	-6.5	25.4	27.5	26.45	16	#NULL!	69.1	29.9	70	100	72	57	56.25	100	75	65	50.7491	46.873	13	18
LT066	63.9343	9	1	0	0	0	0	0	0	1	200	0	0	0	5	4	4.5	23.3	27.6	25.45	14	#NULL!	57.9	23.8	70	50	51	57	62.5	62.5	75	65	41.2634	46.4895	6	12
LT036	20.8597	2	1	0	0	1	1	5	3768.8	1	400	1	1	0	3	-24	-10.5	25.4	23.1	24.2	20	590	59.3	25.2	65	56.25	62	20	25	75	58.3333	55	40.4622	37.443	15	17
LT039	52.7858	10	1	0	0	0	0	0	0	1	200	0	0	0	-14	-14	-14	24.9	22.6	23.8	13	545	106.5	41.3	65	75	51	35	6.25	62.5	41.6667	35	47.1011	24.3605	25	19
LT031	30.3326	14	0	0	2	1	1	7.5	4125	1	400	1	1	0	7	1	4	20.8	20.1	20.5	18	610	57.9	22.3	65	68.75	62	57	50	100	100	75	40.642	56.3413	8	14
LT037	35.05	2	1	0	4	0	1	4.98	677.5	1	400	0	1	0	-3	2	-0.5	26	#NULL!	26	14	690	82.9	24.9	60	37.5	41	15	18.75	37.5	75	80	29.0097	44.8165	11	20
LT033	70.7871	5	1	0	0	1	0	0	0	1	200	0	0	0	-20	-26	-23	21.7	17.2	19.4	9	440	69.6	30.3	60	50	52	30	62.5	87.5	91.6667	70	34.2045	55.2929	10	12
LT042	33.8946	0	0	0	0	0	1	12.5	4540	1	200	1	0	0	-10	-22	-16	31.2	30	30.6	15	570	67	29	55	68.75	51	52	37.5	87.5	100	50	39.7551	48.0238	13	19
LT023	38.6064	4	1	0	0	1	1	5	5990	1	200	1	0	0	14	12	13	24.6	22.7	23.6	15	520	58.5	23.1	55	43.75	62	42	43.75	50	33.3333	40	44.03	28.9568	27	11
LT029	48.5257	21	1	0	2	0	1	7.5	6500	1	200	1	1	0	-17	-21	-19	13.3	21.6	17.5	12	535	67.3	28.5	55	50	22	25	62.5	87.5	75	45	33.2919	46.8333	18	19
LT048	53.9247	27	1	0	0	0	1	2.5	2012.5	1	200	1	1	0	3	0	1.5	23.4	21.6	22.5	13	490	76.6	31.9	55	50	62	27	62.5	62.5	100	80	32.3899	56.8798	7	11
LT056	52.2957	33	1	0	0	6	1	3.75	3033	1	200	0	1	0	#NULL!	#NULL!	#NULL!	#NULL!	#NULL!	#NULL!	11	#NULL!	64.9	26.3	50	18.75	31	15	31.25	37.5	41.6667	55	29.576	34.9817	17	20
LT022	60.2491	31	1	0	0	3	1	6.25	3975	1	200	1	0	0	-12	-23	-17.5	15.4	16.8	16.1	12	465	64.2	28.7	45	43.75	20	10	18.75	62.5	83.3333	55	26.0584	44.6465	12	18
LT025	60.7064	24	0	1	6	3	0	0	0	1	114	0	0	0	8	4	6	29.9	25.4	27.6	10	535	81	29.9	45	50	41	30	50	50	58.3333	55	34.8455	40.4771	8	15
LT044	54.2423	9	0	0	6	0	0	0	0	1	200	0	0	0	-6	-17	-11.5	14.1	15.4	14.8	6	485	57.7	23.1	45	12.5	42	35	12.5	75	83.3333	55	27.5532	45.7953	15	20
LT075	32.4298	15	1	0	0	0	1	10	7571.25	1	400	1	0	0	-2	-5	-3.5	29	28.6	28.8	15	#NULL!	56.9	24	45	25	32	45	62.5	75	33.3333	35	36.8048	35.8096	9	11
LT024	22.9158	2	1	0	0	0	1	7.5	5985	1	400	1	0	0	18	14	16	22.7	20.4	21.5	16	585	56.5	22.7	40	37.5	31	10	18.75	12.5	25	30	34.2797	20.4655	37	19
LT015	41.1088	19	0	0	0	0	1	2.5	1825	1	114	0	0	0	0	-15	-7.5	20.1	22.3	21.2	14	470	58.5	22.3	40	50	10	5	56.25	50	50	50	28.2771	40.1025	21	16
LT005	49.3854	25	1	0	2	2	1	2.5	2005	1	200	0	1	0	4	-10	-3	9.2	11.4	10.3	12	485	54	23.1	40	12.5	10	25	0	75	100	90	15.1541	59.1515	10	20
LT058	53.9192	33	1	1	0	0	0	0	0	0	0	0	0	0	1	-12	-5.5	23.3	21.4	22.35	8	#NULL!	67.2	23.3	40	18.75	64	35	25	62.5	58.3333	55	32.9338	40.0143	12	16
LT068	74.5106	43	1	0	0	4	1	5	5475	0	0	1	1	0	2.5	-10	-3.75	15.8	12.6	14.2	10	#NULL!	55.3	23.6	40	43.75	32	60	56.25	100	8.33333	90	35.5088	47.4585	9	16
LT038	59.5838	33	1	1	4	4	1	5	1875	0	0	1	1	0	9	6	7.5	15.9	14.5	15.2	10	540	56.2	21.4	35	68.75	0	30	12.5	12.5	75	40	30.0945	32.6902	32	20
LT053	46.3025	12	1	0	0	0	0	0	0	1	85.71	0	0	0	0	-7	-3.5	34.7	34.5	34.6	17	#NULL!	70.8	26.6	25	#NULL!	#NULL!	#NULL!	#NULL!	#NULL!	#NULL!	#NULL!	#NULL!	#NULL!	14	9
LT003	64.0411	28	1	0	4	0	1	30	7387.3	1	400	1	1	0	-20	-17	-18.5	11.7	13.8	12.8	9	365	73.2	33.4	10	37.5	0	20	37.5	25	50	50	21.4579	38.7736	19	16
LT061	29.1773	7	1	0	0	1	1	5	6100	1	400	1	0	0	2	-8	-3	24.3	25.4	24.85	19	#NULL!	53.5	22.9	#NULL!	#NULL!	#NULL!	#NULL!	#NULL!	#NULL!	#NULL!	#NULL!	#NULL!	#NULL!	19	19
LT050	62.82	30	0	0	0	1	0	0	0	1	85.71	1	0	0	1	-1.5	-0.25	17.6	18.8	18.2	13	#NULL!	51.3	21.4	#NULL!	25	80	35	56.25	100	0	80	#NULL!	#NULL!	14	11
LT054	53.3333	11	1	0	0	0	1	20	3485	1	200	0	0	0	-7	-13	-10	16.9	20.4	18.65	17	#NULL!	83.3	32.5	#NULL!	43.75	44	35	18.75	37.5	41.6667	65	#NULL!	#NULL!	17	19
LT057	57.2019	17	1	0	0	0	1	5	5362	1	200	0	0	0	4	-8	-2	16.3	17.2	16.75	12	#NULL!	61.4	26.2	#NULL!	#NULL!	#NULL!	#NULL!	#NULL!	#NULL!	#NULL!	#NULL!	#NULL!	#NULL!	23	16
LT052	56.8569	24	1	0	0	1	1	5	5475	1	400	0	0	0	-26.5	-21.5	-24	13.1	15.2	14.15	15	#NULL!	51.2	21.3	#NULL!	#NULL!	#NULL!	#NULL!	#NULL!	#NULL!	#NULL!	#NULL!	#NULL!	#NULL!	32	16
